# Supplementary material for: Membrane-Associated Transporter Protein (MATP) Regulates Melanosomal pH and Influences Tyrosinase Activity
Source: PLoS One. 2015 Jun 9;10(6):e0129273. doi: 10.1371/journal.pone.0129273 (PMC4461305; doi:10.1371/journal.pone.0129273)
Supplement: S1 Table — (XLSX) [file pone.0129273.s005.xlsx]

## Sheet: Sheet1
Table S1.
Gene symbol	other name	Entrez Gene ID	Catalog number
SLC45A1		50651	Hs00395310_m1	Applied biosystems
SLC45A2	MATP	51151	Hs01125486_m1	Applied biosystems
SLC45A3		85414	Hs00263832_m1	Applied biosystems
SLC45A4		57210	Hs00393058_m1	Applied biosystems
TYR		7299	Hs00165976_m1	Applied biosystems
TYRP-1		7306	Hs00167051_m1	Applied biosystems
PMEL	PMEL17	6490	Hs00173854_m1	Applied biosystems
MITF		4286	Hs01117294_m1	Applied biosystems
